# Supplementary material for: Wnt-dependent ontogeny of acellular cementum-forming cementoblasts on the tooth root surface
Source: Nat Commun. 2026 May 13;17:6362. doi: 10.1038/s41467-026-72712-1 (PMC13376515; doi:10.1038/s41467-026-72712-1)
Supplement: Supplementary file 4 — Source Data [file 41467_2026_72712_MOESM4_ESM.xlsx]

## Sheet: Fig1c_number of cells
The number of cementoblast on root surface and the expression of Oc-GFP
Mouse	Oc-GFP+ cell (count)	PTHrP-mCherry+ cell (count)
sample1_mCherry_P25_3_OcnG;mPthlh-mCherry_Sac_062523	57	90
sample2_061323-CK5-no132353-DOB031423-no1-OcnGFP+PTHmC+P25	39	82
sample3_122823-sac062523-no3-OcnGFP+PTHLHmC+CK5 P25	42	64
sample4_122823-sac062523-no5-OcnGFP+PTHLHmC+CK5 P25	24	67
mean	40.5	75.75
SD	13.5277	12.339

## Sheet: Fig1c_% of cells
% of Oc-GFP+ and PTHrP+ cementoblasts on root surface
Mouse	PTHrP-mC+/ Oc-GFP+ (%)	Oc-GFP+/ PTHrP-mC+ (%)
sample1_mCherry_P25_3_OcnG;mPthlh-mCherry_Sac_062523	91.23	57.7778
sample2_061323-CK5-no132353-DOB031423-no1-OcnGFP+PTHmC+P25	100	47.561
sample3_122823-sac062523-no3-OcnGFP+PTHLHmC+CK5 P25	100	65.625
sample4_122823-sac062523-no5-OcnGFP+PTHLHmC+CK5 P25	100	35.8209
mean	97.807	51.6962
SD	4.38596	12.9115

## Sheet: Fig4d_AC
The number of Oc-GFP+Wif1CE cells on AC
P6	Oc-GFP+ (count)	GFP+tdT+ (count)	GFP+tdT+/GFP+ (%)			P6 (%)	P15 (%)	P25 (%)	P8w (%)
012723-no121570-DOB091522-no5-OcnGFP+Wif1CE-TAMP6-9W	67	47	70.15		sample1	70.15	25.45	22.95	0
032723-107986-DOB120822-no1-OcnG+Wif1CE-TAMP6-9W	64	63	98.44		sample2	98.44	52.94	21.43	1.82
080223-021423sac-no1-OcnGFP+Wif1CE+TAMP6-9W	36	32	88.89		sample3	88.89	9.09	29.51	1.49
080223-021423sac-no2-OcnGFP+Wif1CE+TAMP6-9W	61	57	93.44		sample4	93.44	28.13		5.8
mean	57	49.75	87.73		mean	87.73	28.9025	24.63	2.2775
SD	14.21	13.55	12.35		SD	12.3519	18.1002	4.294	2.4782
P15
012723-no126329-DOB092222-no3-OcnGFP+Wif1CE-TAMP15-9W	55	14	25.45
012723-no126329-DOB092222-no5-OcnGFP+Wif1CE-TAMP15-9W	51	27	52.94
112225sac_OcnG;Wif1CE_p15-9w_no3	66	6	9.09
112225sac_OcnG;Wif1CE_p15-9w_no5	64	18	28.13
mean	59	16.25	28.9
SD	7.16	8.73	18.1
P25
032723-121570-DOB112022-no1-OcnG+Wif1CE-TAMP25-9W	61	14	22.95
032823-123225-DOB113022-no3-OcnG+Wif1CE-TAMP25-9W	70	15	21.43
032823-123225-DOB113022-no4-OcnG+Wif1CE-TAMP25-9W	61	18	29.51
mean	64	15.67	24.63
SD	5.2	2.08	4.29
P8w
032323-123235-DOB101022-no4-OcnG+Wif1CE-TAMP8W-9W	45	0	0
032323-123235-DOB101022-no5-OcnG+Wif1CE-TAMP8W-9W	55	1	1.82
032723-123235-DOB101022-no6-OcnG+Wif1CE-TAMP8W-9W	67	1	1.49
032723-123235-DOB101022-no7-OcnG+Wif1CE-TAMP8W-9W	69	4	5.8
mean	59	1.5	2.28
SD	11.2	1.73	2.48

## Sheet: Fig4d_CC
The number of Oc-GFP+Wif1CE cells on CC
P6	Oc-GFP+ (count)	GFP+tdT+ (count)	GFP+tdT+/GFP+ (%)			P6 (%)	P15 (%)	P25 (%)	P8w (%)
012723-no121570-DOB091522-no5-OcnGFP+Wif1CE-TAMP6-9W	64	42	65.63		sample1	65.625	73.97	56.98	0
032723-107986-DOB120822-no1-OcnG+Wif1CE-TAMP6-9W	94	79	84.04		sample2	84.0426	83.33	81.58	4.82
080223-021423sac-no1-OcnGFP+Wif1CE+TAMP6-9W	52	44	84.62		sample3	84.6154	64	80.39	7.14
080223-021423sac-no2-OcnGFP+Wif1CE+TAMP6-9W	63	52	82.54		sample4	82.5397	79.7		35.19
mean	68.25	54.25	79.21		mean	79.21	75.25	72.98	11.79
SD	18.01	17.06	9.1		SD	9.09598	8.43188	13.8721	15.8826
P15
012723-no126329-DOB092222-no3-OcnGFP+Wif1CE-TAMP15-9W	73	54	73.97
012723-no126329-DOB092222-no5-OcnGFP+Wif1CE-TAMP15-9W	120	100	83.33
112225sac_OcnG;Wif1CE_p15-9w_no3	100	64	64
112225sac_OcnG;Wif1CE_p15-9w_no5	202	161	79.7
mean	123.75	94.75	75.25
SD	55.61	48.38	8.43
P25
032723-121570-DOB112022-no1-OcnG+Wif1CE-TAMP25-9W	86	49	56.98
032823-123225-DOB113022-no3-OcnG+Wif1CE-TAMP25-9W	114	93	81.58
032823-123225-DOB113022-no4-OcnG+Wif1CE-TAMP25-9W	51	41	80.39
mean	83.67	61	72.98
SD	31.56	28	13.87
P8w
032323-123235-DOB101022-no4-OcnG+Wif1CE-TAMP8W-9W	74	0	0
032323-123235-DOB101022-no5-OcnG+Wif1CE-TAMP8W-9W	83	4	4.82
032723-123235-DOB101022-no6-OcnG+Wif1CE-TAMP8W-9W	84	6	7.14
032723-123235-DOB101022-no7-OcnG+Wif1CE-TAMP8W-9W	54	19	35.19
mean	73.75	7.25	11.79
SD	13.91	8.22	15.88

## Sheet: FigS4e
Wnt5a signal in PTHrP+ cells
AC	tdT+ area (µm²)	# of wnt5a signal (count)	dots per µm² （dots/µm²）			AC （dots/µm²)	CC （dots/µm²）
010923-091708-DOB112922-no5-PTHLHmC-P25	635	83	0.13		sample1	0.130709	0.0240577
011023-091708-DOB112922-no10-PTHLHmC-P25	871	108	0.12		sample2	0.123995	0.012843
011023-091708-DOB112922-no8-PTHLHmC-P25	575	62	0.11		sample3	0.107826	0.0486009
mean	693.67	84.33	0.12		mean	0.120843	0.0285005
SD	156.48	23.03	0.01		SD	0.0117624	0.0182883
CC
010923-091708-DOB112922-no5-PTHLHmC-P25	1247	30	0.02
011023-091708-DOB112922-no10-PTHLHmC-P25	1713	22	0.01
011023-091708-DOB112922-no8-PTHLHmC-P25	679	33	0.05
mean	1213	28.33	0.03
SD	517.84	5.69	0.02

## Sheet: Fig5c
M1 root length (Pulsed at P3)
Genotype	Mouse	Length (mm)			Control (mm)	cHet (mm)	cKO (mm)
cont	E1_DOB:120820_SAC:030821_Ctnnb flfl	2.126		sample1	2.126	2.259	1.93
cont	E7_DOB:012321_SAC:042321_Ctnnb fl+	2.103		sample2	2.103	2.17	2.05
cont	E8_DOB:012321_SAC:042321_Ctnnb flfl	2.163		sample3	2.163	2.069	1.988
cont	E9_DOB:012321_SAC:042321_Ctnnb flfl	2.091		sample4	2.091	2.318	2.093
cont	E15_DOB:022021_SAC:052021_Ctnnb flfl	2.072		sample5	2.072	2.293	1.911
cHet	E2_DOB:120820_SAC:030821_WifCE;Ctnnb fl+	2.259		mean	2.111	2.2218	1.9944
cHet	E3_DOB:120820_SAC:030821_WifCE;Ctnnb fl+	2.17		SD	0.03505	0.10215	0.0773906
cHet	E5_DOB:120820_SAC:030821_WifCE;Ctnnb fl+	2.069
cHet	E10_DOB:020221_SAC:050221_Wif1CE;Ctnnb fl+	2.318
cHet	E12_DOB:020221_SAC:050221_Wif1CE;Ctnnb fl+	2.293
cKO	E4_DOB:120820_SAC:030821_WifCE;Ctnnb flfl	1.93
cKO	E6_DOB:012321_SAC:042321_Wif1CE;Ctnnb flfl	2.05
cKO	E11_DOB:020221_SAC:050221_Wif1CE;Ctnnb flfl	1.988
cKO	E13_DOB:020221_SAC:050221_Wif1CE;Ctnnb flfl	2.093
cKO	E14_DOB:020221_SAC:050221_Wif1CE;Ctnnb flfl	1.911

## Sheet: Fig5d_% of AC covering 
AC covering root surface (M1 distal root)
Genotype	Mouse	% of AC covering (%)			cHet (%)	cKO (%)
cHet	cHet1_OcnG;Wif1CE;Ctnnb fw_4_4	56.98		sample1	56.975	0
cHet	cHet2_Col1G;Wif1CE;Ctnnb fw_3_1	49.91		sample2	49.91	0
cHet	cHet3_Wif1CE;Ctnnb fw_6_1	51.08		sample3	51.08	0
cHet	cHet4_OcnG;Wif1CE_8_2	55.23		sample4	55.235	0
cKO	cKO1_Col1G;Wif1CE;Ctnnb ff_1_1	0		mean	53.3	0
cKO	cKO2_OcnG;Wif1CE;Ctnnb ff_2_2	0		SD	3.35014	0
cKO	cKO3_OcnG;Wif1CE;Ctnnb ff_3_3	0
cKO	cKO4_OcnG;Wif1CE;Ctnnb ff_7_3	0

## Sheet: Fig5d_CC area
CC area_M1
Genotype	Mouse	CC area (µm²)		M1 (D+M)
cHet	cHet1_OcnG;Wif1CE;Ctnnb fw_4_4	219533			cHet	cKO
cHet	cHet2_Col1G;Wif1CE;Ctnnb fw_3_1	251344		sample1	219533	166982
cHet	cHet3_Wif1CE;Ctnnb fw_6_1	252439		sample2	251344	211066
cHet	cHet4_OcnG;Wif1CE_8_2	199222		sample3	252439	179921
cKO	cKO1_Col1G;Wif1CE;Ctnnb ff_1_1	166982		sample4	199222	171347
cKO	cKO2_OcnG;Wif1CE;Ctnnb ff_2_2	211066		mean	230635	182329
cKO	cKO3_OcnG;Wif1CE;Ctnnb ff_3_3	179921		SD	25912.2	19897.8
cKO	cKO4_OcnG;Wif1CE;Ctnnb ff_7_3	171347

## Sheet: Fig5f
% of POSTN+Wif1CE-P3 cell
Genotype	Mouse	tdT+ area (µm²)	tdT+Postn+ area (µm²)	tdT+Postn+/tdT area (%)			cHet (%)	cKO (%)
cHet	122923-sac1201221-no1-OcnGFP+Wif1CE+Ctnnbfl+	39287	5773	14.69		sample1	14.69	29.21
cHet	031425_cHet_Wif1CE;Ctnnb fw_3_Sac_040424_4_2	28222	3884	13.76		sample2	13.76	13.08
cHet	031925_cHet3_Wif1CE;Ctnnb fw_9_Sac_031124_3_1	21998	1331	6.05		sample3	6.05	16.55
cHet	031925_cHet4_Wif1CE;Ctnnb fw_2_Sac_031124_2_2	24515	1290	5.26		sample4	5.26	28.91
cHet	032725_cHet5_Wif1CE;Ctnnb fw_4_Sac_103023_3_2	30234	3043	10.06		sample5	10.06	38.17
cKO	122923-sac120121-no3-OcnGFP+Wif1CE+Ctnnbflfl	13534	3953	29.21		mean	9.964	25.184
cKO	031425_cKO_OcnG;Wif1CE;Ctnnb ff_6_Sac_031124_3_2	8079	1057	13.08		SD	4.307	10.2443
cKO	031925_cKO3_OcnG;Wif1CE;Ctnnb ff_4_Sac_031124_6_2	15945	2639	16.55
cKO	031925_cKO4_OcnG;Wif1CE;Ctnnb ff_6_Sac_031124_2_2	8681	2510	28.91
cKO	032725_cKO5_Wif1CE;Ctnnb ff_5_Sac_030824_4_1	10488	4003	38.17

## Sheet: Fig5g
Oc-GFP+Wif1CE_P3 cell
Genotype	Mouse	Wif1+ cell (count)	Wif1+GFP+ cell (count)	% of GFP+Wif1 cell (%)			cHet (%)	cKO (%)
cHet	122823-sac1201221-no2-OcnGFP+Wif1CE+Ctnnbfl+	33	9	27.2727		sample1	27.2727	4.81928
cHet	122923-sac1201221-no1-OcnGFP+Wif1CE+Ctnnbfl+	61	15	24.5902		sample2	24.5902	9.09091
cHet	082225_OcnG;Wif1CE;Ctnnb fw_(3)_2	63	20	31.746		sample3	31.746	6.81818
cKO	122923-sac120121-no3-OcnGFP+Wif1CE+Ctnnbflfl	166	8	4.81928		sample4		6.66667
cKO	082225_OcnG;Wif1CE;Ctnnb ff_(2)_2	77	7	9.09091		mean	27.8696	6.84876
cKO	W25_082225_OcnG;Wif1CE;Ctnnb ff_(2)_2	132	9	6.81818		SD	3.61509	1.7493
cKO	W31_091525_OcnG;Wif1CE;Ctnnb ff_(3)_1	135	9	6.66667

[truncated: 6 more sheets: FigS8a, FigS8C_M1 root length, FigS8_M1 crown length, FigS8e, FigS9c_CC area, FigS9_% of AC covering]
